# Supplementary material for: Classification of CT scan and X-ray dataset based on deep learning and particle swarm optimization
Source: PLoS One. 2025 Jan 27;20(1):e0317450. doi: 10.1371/journal.pone.0317450 (PMC11771893; doi:10.1371/journal.pone.0317450)
Supplement: S1 File — (ZIP) [file pone.0317450.s001.zip]

Archive with 8 entries (8 files):
- plos_latex_2025.tex
- ROC1.eps
- ROC2.eps
- The framework of the proposed method.eps
- COVID-19 scan image dataset.eps
- Layered Architecture of Model.eps
- hunxiao1.eps
- hunxiao2.eps
